# Supplementary material for: Mechanistic insights into Shenqi Dihuang decoction in the treatment of immunoglobulin a nephropathy
Source: Front Pharmacol. 2026 Jan 20;16:1714263. doi: 10.3389/fphar.2025.1714263 (PMC12864502; doi:10.3389/fphar.2025.1714263)
Supplement: Supplementary file 1 [file Table2.xlsx]

## Sheet: Sheet1
receptor = 6p8e_CCDN1_pymol.pdbqt
ligand = MOL007088_CCDN1.pdbqt
center_x = 26.012
center_y = 15.801
center_z = 60.611
size_x = 47.25
size_y = 47.25
size_z = 47.25
