# Supplementary material for: Mechanistic insights into Shenqi Dihuang decoction in the treatment of immunoglobulin a nephropathy
Source: Front Pharmacol. 2026 Jan 20;16:1714263. doi: 10.3389/fphar.2025.1714263 (PMC12864502; doi:10.3389/fphar.2025.1714263)
Supplement: Supplementary file 2 [file Table3.xlsx]

## Sheet: Sheet1
mode | affinity | dist from best mode
| (kcal/mol) | rmsd l.b.| rmsd u.b.
-----+------------+----------+----------
1 -7.7 0.000 0.000
2 -7.6 4.611 5.336
3 -7.4 13.237 16.019
4 -7.3 3.222 4.065
5 -7.2 10.587 12.017
6 -7.2 1.153 3.199
7 -7.2 15.979 18.571
8 -7.1 1.918 3.134
9 -7.1 3.665 6.475
