# Supplementary material for: Mechanistic insights into Shenqi Dihuang decoction in the treatment of immunoglobulin a nephropathy
Source: Front Pharmacol. 2026 Jan 20;16:1714263. doi: 10.3389/fphar.2025.1714263 (PMC12864502; doi:10.3389/fphar.2025.1714263)
Supplement: Supplementary file 4 [file Table4.xlsx]

## Sheet: Sheet1
receptor = 3kj0_MCL1_pymol.pdbqt
ligand = MOL000006_MCL1.pdbqt
center_x = 30.336
center_y = 24.043
center_z = 64.74
size_x = 58.0
size_y = 62.0
size_z = 58.0
