# Supplementary material for: Mechanistic insights into Shenqi Dihuang decoction in the treatment of immunoglobulin a nephropathy
Source: Front Pharmacol. 2026 Jan 20;16:1714263. doi: 10.3389/fphar.2025.1714263 (PMC12864502; doi:10.3389/fphar.2025.1714263)
Supplement: Supplementary file 5 [file Table1.xlsx]

## Sheet: Supplementary Table 1
	donor_number	Control	IgAN	total_cells
0	5	15	864	879
1	5	7	652	659
2	5	165	478	643
3	5	5	492	497
4	4	442	5	447
5	5	270	77	347
6	5	160	123	283
7	5	41	226	267
8	3	254	13	267
9	5	32	221	253
10	5	120	116	236
11	5	35	167	202
12	5	28	86	114
13	5	68	31	99
14	3	1	55	56
15	4	1	22	23
