# Supplementary material for: Mechanistic insights into Shenqi Dihuang decoction in the treatment of immunoglobulin a nephropathy
Source: Front Pharmacol. 2026 Jan 20;16:1714263. doi: 10.3389/fphar.2025.1714263 (PMC12864502; doi:10.3389/fphar.2025.1714263)
Supplement: Supplementary file 6 [file Table5.xlsx]

## Sheet: Sheet1
mode | affinity | dist from best mode
| (kcal/mol) | rmsd l.b.| rmsd u.b.
-----+------------+----------+----------
1 -7.5 0.000 0.000
2 -7.5 1.372 3.353
3 -7.3 27.037 30.709
4 -7.1 1.984 6.726
5 -7.0 16.589 18.148
6 -7.0 28.542 30.749
7 -7.0 6.559 10.225
8 -7.0 2.974 4.538
9 -6.9 28.601 30.864
