# Supplementary material for: Mechanistic insights into Shenqi Dihuang decoction in the treatment of immunoglobulin a nephropathy
Source: Front Pharmacol. 2026 Jan 20;16:1714263. doi: 10.3389/fphar.2025.1714263 (PMC12864502; doi:10.3389/fphar.2025.1714263)
Supplement: Supplementary file 7 [file Table7.xlsx]

## Sheet: Sheet1
mode | affinity | dist from best mode
| (kcal/mol) | rmsd l.b.| rmsd u.b.
-----+------------+----------+----------
1 -6.9 0.000 0.000
2 -6.9 15.547 17.656
3 -6.9 15.848 18.880
4 -6.7 14.801 17.124
5 -6.5 14.744 18.067
6 -6.5 15.138 17.928
7 -6.3 15.185 18.785
8 -6.3 35.217 36.523
9 -6.3 14.801 17.712
