# Supplementary material for: Mechanistic insights into Shenqi Dihuang decoction in the treatment of immunoglobulin a nephropathy
Source: Front Pharmacol. 2026 Jan 20;16:1714263. doi: 10.3389/fphar.2025.1714263 (PMC12864502; doi:10.3389/fphar.2025.1714263)
Supplement: Supplementary file 8 [file Table8.xlsx]

## Sheet: CurPockets_info
ID Cavities_volume center_x center_y center_z size_x size_y size_z score contact_resi
1 2125 25.027 21.187 60.219 35 16 24 -4.0 GLN:415:N,PRO:416:N,PRO:418:N,HIS:419:N,ALA:463:N,ASP:464:N,GLU:465:N,ARG:541:N,ARG:543:N,ASN:565:N,PRO:566:N,GLU:568:N,SER:573:N,LEU:577:N,PRO:578:N,MET:579:N,VAL:580:N,GLU:581:N,ARG:582:N,THR:612:N,LYS:614:N,GLU:623:N,ASN:657:N,TYR:659:N,ARG:667:N,SER:668:N,GLN:669:N,PRO:670:N,GLN:671:N
2 1547 26.177 34.845 70.005 16 26 22 -3.4 GLU:173:F,LYS:176:F,SER:177:F,GLN:180:F,TRP:399:N,PRO:400:N,LEU:401:N,SER:402:N,SER:403:N,GLN:404:N,SER:405:N,PHE:459:N,ILE:467:N,LEU:468:N,LYS:469:N,PRO:470:N,VAL:493:N,GLY:494:N,THR:496:N,VAL:498:N,VAL:545:N,GLN:561:N,THR:562:N,ALA:563:N
3 1013 36.184 39.105 55.836 16 16 16 -3.7 LYS:278:J,SER:279:J,ARG:282:J,LYS:283:J,GLU:285:J,ARG:286:J,ARG:289:J,GLU:527:N,GLU:532:N,THR:533:N,ASP:534:N,ILE:535:N,ARG:537:N
4 875 23.288 30.111 84.587 16 16 16 -3.3 GLN:180:F,THR:181:F,ILE:183:F,ALA:184:F,ASN:185:F,LEU:187:F,LYS:188:F,LEU:304:J,LEU:401:N,SER:402:N,SER:403:N,GLN:404:N,SER:405:N,GLY:406:N,SER:407:N,ILE:557:N,VAL:558:N,SER:559:N
5 470 26.004 5.018 48.299 16 16 16 -3.3 PHE:603:N,THR:604:N,SER:605:N,SER:607:N,LYS:608:N,GLU:625:N,ALA:626:N,THR:627:N,VAL:628:N,ASP:629:N,LYS:630:N,ASP:631:N,LYS:632:N,SER:633:N,GLN:634:N,PRO:635:N,ASN:636:N,MET:637:N,LEU:638:N
